# Supplementary material for: Combining Genetic and Multidimensional Analyses to Identify Interpretive Traits Related to Water Shortage Tolerance as an Indirect Selection Tool for Detecting Genotypes of Drought Tolerance in Wheat Breeding
Source: Plants (Basel). 2021 May 7;10(5):931. doi: 10.3390/plants10050931 (PMC8148561; doi:10.3390/plants10050931)
Supplement: Supplementary file 1 [file plants-10-00931-s001.zip]

Archive with 1 entries (1 files):
- plants-1184499-supplementary.pdf
